# Supplementary material for: Worm-Based Diagnosis Combining Microfluidics toward Early Cancer Screening
Source: Micromachines (Basel). 2024 Mar 31;15(4):484. doi: 10.3390/mi15040484 (PMC11052135; doi:10.3390/mi15040484)
Supplement: Supplementary file 1 [file micromachines-15-00484-s001.zip]

Archive with 1 entries (1 files):
- micromachines-2904812-supplementary.pdf
